# Supplementary material for: The phenomenal epigenome in neurodevelopmental disorders
Source: Hum Mol Genet. 2020 Aug 7;29(R1):R42–50. doi: 10.1093/hmg/ddaa175 (PMC7530535; doi:10.1093/hmg/ddaa175)
Supplement: Supplementary_Table_2_ddaa175 [file supplementary_table_2_ddaa175.xlsx]

## Sheet: Blad1
ABRAXAS1
ACTB
ACTL6A
ACTL6B
ACTR5
ACTR6
ACTR8
AEBP2
AICDA
AIRE
AKAP1
AKAP8
AKAP8L
ALG13
ALKBH4
ANP32B
ANP32E
APBB1
APOBEC1
ARID1A
ARID1B
ARID2
ARID4A
ARID4B
ARRB1
ASF1A
ASF1B
ASH1L
ASH2L
ASXL1
ASXL2
ASXL3
ATAD2
ATAD2B
ATF2
ATF7IP
ATG5
ATM
ATRX
ATXN3
ATXN7
ATXN7L3
AURKA
AURKB
AURKC
AUTS2
BABAM1
BABAM2
BAG6
BAHCC1
BAHD1
BANP
BAP1
BAP18
BAZ1A
BAZ1B
BAZ2A
BAZ2B
BCL6
BCOR
BCORL1
BEND3
BMI1
BPTF
BRCA1
BRCA2
BRCC3
BRD1
BRD2
BRD3
BRD4
BRD7
BRD8
BRD9
BRDT
BRMS1
BRMS1L
BRPF1
BRPF3
BRWD1
BRWD3
BUD23
C14orf169
C6orf89
CABIN1
CAMK1
CAMK2D
CARM1
CBX1
CBX2
CBX3
CBX4
CBX5
CBX6
CBX7
CBX8
CCNA2
CCNB1
CDAN1
CDC45
CDC73
CDK1
CDK2
CDK5
CDK9
CDKN2A
CDY1
CDY2A
CDYL
CDYL2
CECR2
CENPA
CENPC
CENPH
CENPI
CENPK
CENPL
CENPM
CENPN
CENPO
CENPP
CENPQ
CENPS
CENPT
CENPU
CENPV
CENPW
CENPX
CHAF1A
CHAF1B
CHD1
CHD1L
CHD2
CHD3
CHD4
CHD5
CHD6
CHD7
CHD8
CHD9
CHEK1
CHRAC1
CHTOP
CLOCK
COPRS
CPA4
CREBBP
CRTC2
CTBP1
CTCF
CTCFL
CTNNB1
CTR9
CUL4B
CXXC1
CXXC4
CXXC5
DAPK3
DAXX
DCAF1
DDB1
DDB2
DDX11
DEK
DIDO1
DMAP1
DMRTC2
DNAJC2
DNMT1
DNMT3A
DNMT3B
DNMT3L
DOT1L
DPF1
DPF2
DPF3
DPPA3
DPY30
DR1
DRD1
DTX3L
DYDC1
DYDC2
EED
EHMT1
EHMT2
EID1
ELK4
ELOF1
EMSY
ENY2
EP300
EP400
EPC1
EPC2
EPOP
ERCC6
ESR1
EYA1
EYA2
EYA3
EYA4
EZH1
EZH2
EZHIP
F8VVB4
F8VWA3
FAM172A
FAM172BP
FAM50A
FAM50B
FBL
FBLL1
FBXL19
FLCN
FMR1
FOXA1
FOXA2
FOXA3
FOXP3
G2E3
GATA1
GATA2
GATA3
GATAD1
GATAD2B
GCG
GFI1
GFI1B
GLYR1
GPX4
GRWD1
GTF2B
GTF3C4
H1FNT
H1FOO
H1FX
H2AB1
H2AB2
H2AC11
H2AC14
H2AC4
H2AC7
H2AFJ
H2AFV
H2AFY2
H2AX
H2AZ1
H2BC1
H2BC10
H2BC11
H2BC12
H2BC13
H2BC14
H2BC15
H2BFS
H2BFWT
H2BW2
H3-3A
H3BTX0
H3C1
H4-16
HASPIN
HAT1
HCFC1
HCFC2
HDAC1
HDAC10
HDAC11
HDAC2
HDAC3
HDAC4
HDAC5
HDAC6
HDAC7
HDAC8
HDAC9
HDGF
HDGFL1
HDGFRP2
HDGFRP3
HELLS
HIF1AN
HILS1
HIPK4
HIRA
HIRIP3
HIST1H1T
HIST1H2AA
HIST1H2AC
HIST1H2AH
HIST1H2BB
HIST1H2BD
HIST1H2BH
HIST1H2BO
HIST1H4G
HIST2H2AA3
HIST2H2AB
HIST2H2AC
HIST2H2BC
HIST2H2BD
HIST2H2BE
HIST2H2BF
HIST2H3A
HIST3H2A
HIST3H2BB
HIST3H3
HJURP
HLCS
HLTF
HMG20A
HMG20B
HMGA1
HMGA2
HMGB1
HMGB1P1
HMGB2
HMGB3
HMGB4
HMGN1
HMGN3
HMGN5
HNRNPC
HNRNPU
HP1BP3
HR
HSF4
HSPBAP1
HUWE1
HYPM
IGF2
IKZF1
IL1B
INCENP
ING1
ING2
ING3
ING4
ING5
INO80
INO80B
INO80C
INO80E
INTS12
IPO4
IRF4
ISL1
ITGB3BP
IWS1
JADE1
JADE2
JADE3
JAK2
JARID2
JDP2
JMJD1C
JMJD4
JMJD6
JMJD7
JMJD8
K7ENP7
KANSL1
KANSL1L
KANSL2
KANSL3
KAT14
KAT2A
KAT2B
KAT5
KAT6A
KAT6B
KAT7
KAT8
KDM1A
KDM1B
KDM2A
KDM2B
KDM3A
KDM3B
KDM4A
KDM4B
KDM4C
KDM4D
KDM4E
KDM4F
KDM5A
KDM5B
KDM5C
KDM5D
KDM6A
KDM6B
KDM7A
KDM8
KMT2A
KMT2B
KMT2C
KMT2D
KMT2E
KMT5A
KMT5B
KMT5C
KNL1
KPNA7
L3MBTL1
L3MBTL2
L3MBTL3
L3MBTL4
LBR
LDB1
LEF1
LEO1
LIF
LMNA
LOXL2
LRRK2
LRWD1
M1AP
MACROH2A1
MAP1S
MAP3K12
MAP3K7
MAPK3
MAPK8
MBD1
MBD2
MBD3
MBD3L1
MBD3L2
MBD3L2B
MBD3L3
MBD3L4
MBD3L5
MBD4
MBD5
MBD6
MBIP
MBTD1
MCM2
MCM3AP
MCRS1
MEAF6
MECOM
MECP2
MEN1
METTL4
MIER1
MIER2
MIER3
MINA
MIS18A
MIS18BP1
MKI67
MLLT10
MLLT3
MLLT6
MORC1
MORC2
MORC3
MORC4
MORF4L1
MORF4L2
MOS
MPHOSPH8
MRGBP
MSH6
MSL1
MSL2
MSL3
MSL3P1
MST1
MT3
MTA1
MTA2
MTA3
MTF2
MTHFR
MUC1
MUM1
MUM1L1
MYB
MYC
MYOD1
MYSM1
NAA40
NAA50
NAA60
NAP1L1
NAP1L2
NAP1L3
NAP1L4
NAP1L5
NAP1L6P
NASP
NCOA1
NCOA3
NCOR1
NEK11
NELFE
NFE2
NIPBL
NOC2L
NOS1
NPM1
NPM2
NPM3
NR1H4
NR3C1
NRDE2
NSD1
NSD2
NSD3
NTMT1
NUCKS1
NUDT5
OGT
OIP5
ORC1
OTUB1
PABPC1L
PADI1
PADI2
PADI3
PADI4
PADI6
PAF1
PAGR1
PAK1
PARG
PARK7
PARP10
PAX5
PAX7
PAXBP1
PAXIP1
PBRM1
PCGF1
PCGF2
PCGF3
PCGF5
PCGF6
PER1
PER2
PHB
PHC1
PHF1
PHF10
PHF11
PHF12
PHF13
PHF14
PHF19
PHF2
PHF20
PHF20L1
PHF21A
PHF21B
PHF23
PHF3
PHF6
PHF7
PHF8
PHIP
PHRF1
PIH1D1
PINK1
PIWIL1
PIWIL2
PKN1
POLE3
PPARGC1A
PPHLN1
PPM1D
PPM1F
PPP5C
PRDM1
PRDM10
PRDM11
PRDM12
PRDM13
PRDM14
PRDM15
PRDM16
PRDM2
PRDM4
PRDM5
PRDM6
PRDM7
PRDM8
PRDM9
PRKAA1
PRKAA2
PRKCA
PRKCB
PRKCD
PRKD1
PRMT1
PRMT2
PRMT5
PRMT6
PRMT7
PRMT8
PSIP1
PSME4
PTMA
PWP1
PWWP2A
PWWP2B
PWWP3A
PYGO1
PYGO2
RAG1
RAG2
RAI1
RAPGEF3
RB1
RBBP4
RBBP5
RBBP7
RBL1
RBL2
RBM14
RCBTB1
RCCD1
RCOR1
RELA
RERE
RESF1
REST
RIF1
RING1
RIOX1
RIOX2
RLF
RNF168
RNF17
RNF2
RNF20
RNF40
RNF8
RPS6KA4
RPS6KA5
RRP8
RSBN1
RSF1
RTF1
RUVBL1
RUVBL2
RYBP
SAFB
SAP30
SAP30L
SART3
SATB1
SATB2
SCMH1
SCML2
SDR16C5
SET
SETD1A
SETD1B
SETD2
SETD3
SETD4
SETD5
SETD6
SETD7
SETD9
SETDB1
SETDB2
SETMAR
SETSIP
SFMBT1
SFMBT2
SFPQ
SGF29
SHPRH
SIN3A
SIN3B
SIRT1
SIRT2
SIRT3
SIRT4
SIRT5
SIRT6
SIRT7
SKI
SKP1
SMAD4
SMARCA1
SMARCA2
SMARCA4
SMARCA5
SMARCAD1
SMARCB1
SMARCC1
SMARCC2
SMARCD1
SMARCD2
SMARCD3
SMARCE1
SMCHD1
SMN1
SMNDC1
SMYD1
SMYD2
SMYD3
SMYD4
SMYD5
SNAI1
SNAI2
SNCA
SND1
SNW1
SOX1
SOX15
SOX2
SOX9
SP110
SP140
SP140L
SPHK2
SPI1
SPIN1
SPTY2D1
SRCAP
SREBF1
SRPK1
SS18L1
SSRP1
STK31
STPG4
SUDS3
SUPT16H
SUPT3H
SUPT4H1
SUPT6H
SUPT7L
SUPV3L1
SUV39H1
SUV39H2
SUZ12
SYCP1
SYCP3
TADA1
TADA2A
TADA2B
TADA3
TAF1
TAF10
TAF12
TAF1L
TAF3
TAF5L
TAF6
TAF6L
TAF7
TAF9
TAL1
TASOR
TBL1X
TBL1XR1
TBL1Y
TCF19
TCF20
TCF7L1
TDG
TDRD1
TDRD10
TDRD12
TDRD15
TDRD3
TDRD5
TDRD6
TDRD7
TDRD9
TDRKH
TET1
TET2
TET3
TLK1
TLK2
TNP1
TNP2
TNRC18
TOP1
TOX
TP53
TP63
TPR
TRIM16
TRIM24
TRIM28
TRIM33
TRIM37
TRIM66
TRIP12
TRRAP
TSPY1
TSPY10
TSPY2
TSPY26P
TSPY3
TSPY4
TSPY8
TSPY9P
TSPYL1
TSPYL2
TSPYL4
TSPYL5
TSPYL6
TSSK6
TTLL12
TWIST1
TYW5
UBE2A
UBE2B
UBE2E1
UBE2N
UBE2U
UBN1
UBR2
UBR5
UBR7
UCN
UHRF1
UHRF2
UIMC1
USP15
USP16
USP17L2
USP21
USP22
USP3
USP36
USP49
USP51
USP7
UTP3
UTY
VCX
VEGFA
VPS72
VRK1
WAC
WBP2
WDR5
WDR5B
WDR61
WDR70
WDR82
WHSC1
WHSC1L1
YEATS2
YEATS4
ZBTB1
ZBTB7A
ZBTB7B
ZCWPW1
ZCWPW2
ZFPM1
ZMIZ1
ZMIZ2
ZMPSTE24
ZMYND11
ZMYND8
ZNF274
ZNF304
ZNF335
ZNF451
ZNF462
ZNFX1
ZNHIT1
YY1
ADNP
RBPJ
